# Supplementary material for: Gene-Activated Matrix with Self-Assembly Anionic Nano-Device Containing Plasmid DNAs for Rat Cranial Bone Augmentation
Source: Materials (Basel). 2021 Nov 22;14(22):7097. doi: 10.3390/ma14227097 (PMC8621468; doi:10.3390/ma14227097)
Supplement: Supplementary file 1 [file materials-14-07097-s001.zip]

Archive with 1 entries (1 files):
- materials-1434367-supplementary.pdf
